# Supplementary material for: Workplace Vaccination Against COVID-19 and Seasonal Influenza in the United States: A Modeling-Based Estimation of the Health and Economic Benefits for Employers and Employees
Source: J Mark Access Health Policy. 2025 Apr 24;13(2):17. doi: 10.3390/jmahp13020017 (PMC12101233; doi:10.3390/jmahp13020017)
Supplement: Supplementary file 1 [file jmahp-13-00017-s001.zip]

Archive with 1 entries (1 files):
- jmahp-3396226-supplementary.pdf
